# Supplementary material for: Hazard identification and the prevalence of occupational skin disease in Indonesian Batik workers
Source: Sci Rep. 2023 Mar 30;13:5231. doi: 10.1038/s41598-022-17890-w (PMC10063566; doi:10.1038/s41598-022-17890-w)
Supplement: Supplementary file 1 — Supplementary Information. [file 41598_2022_17890_MOESM1_ESM.xlsx]

## Sheet: entry spss
Patient Number	Age	Risk Category for Age		Gender		History of atopy	Type of work		Duration of Work	Use of PPE		OSD Diagnosis		OCD Diagnosis
1	63	3	Category 3 (61 years old or older)	1	Male	2	2	Wet process	2	2	Not always	2	No	2	No
2	58	2	Category 2 (41-60 years old)	1	Male	2	1	All type of processes	1	1	Regularly	1	Yes	2	No
3	51	2	Category 2 (41-60 years old)	1	Male	1	3	Dry process	1	1	Regularly	2	No	2	No
4	26	1	Category 1 (18-40 years old)	1	Male	1	2	Wet process	1	1	Regularly	1	Yes	1	Yes
5	63	3	Category 3 (61 years old or older)	2	Female	2	3	Dry process	2	1	Regularly	2	No	2	No
6	24	1	Category 1 (18-40 years old)	1	Male	2	2	Wet process	1	2	Not always	1	Yes	2	No
7	30	1	Category 1 (18-40 years old)	1	Male	2	2	Wet process	2	1	Regularly	2	No	2	No
8	50	2	Category 2 (41-60 years old)	2	Female	2	3	Dry process	2	1	Regularly	2	No	2	No
9	31	1	Category 1 (18-40 years old)	1	Male	2	3	Dry process	2	2	Not always	2	No	2	No
10	27	1	Category 1 (18-40 years old)	1	Male	2	3	Dry process	1	1	Regularly	2	No	2	No
11	25	1	Category 1 (18-40 years old)	1	Male	2	3	Dry process	2	1	Regularly	2	No	2	No
12	27	1	Category 1 (18-40 years old)	1	Male	2	3	Dry process	2	2	Not always	2	No	2	No
13	31	1	Category 1 (18-40 years old)	1	Male	1	2	Wet process	2	2	Not always	2	No	2	No
14	50	2	Category 2 (41-60 years old)	1	Male	1	2	Wet process	1	2	Not always	1	Yes	1	Yes
15	65	3	Category 3 (61 years old or older)	2	Female	1	3	Dry process	1	1	Regularly	1	Yes	2	No
16	55	2	Category 2 (41-60 years old)	2	Female	1	2	Wet process	1	1	Regularly	2	No	2	No
17	49	2	Category 2 (41-60 years old)	2	Female	2	3	Dry process	1	1	Regularly	1	Yes	2	No
18	53	2	Category 2 (41-60 years old)	2	Female	2	3	Dry process	1	1	Regularly	1	Yes	2	No
19	63	3	Category 3 (61 years old or older)	2	Female	2	3	Dry process	1	1	Regularly	2	No	2	No
20	47	2	Category 2 (41-60 years old)	1	Male	1	2	Wet process	2	2	Not always	1	Yes	1	Yes
21	39	1	Category 1 (18-40 years old)	1	Male	2	2	Wet process	2	1	Regularly	2	No	2	No
22	46	2	Category 2 (41-60 years old)	2	Female	2	3	Dry process	1	1	Regularly	1	Yes	2	No
23	43	2	Category 2 (41-60 years old)	1	Male	1	2	Wet process	2	1	Regularly	1	Yes	1	Yes
24	35	1	Category 1 (18-40 years old)	2	Female	2	1	All type of processes	2	1	Regularly	2	No	2	No
25	63	3	Category 3 (61 years old or older)	1	Male	1	2	Wet process	1	1	Regularly	1	Yes	1	Yes
26	59	2	Category 2 (41-60 years old)	1	Male	1	2	Wet process	2	1	Regularly	1	Yes	2	No
27	59	2	Category 2 (41-60 years old)	1	Male	1	3	Dry process	1	1	Regularly	2	No	2	No
28	35	1	Category 1 (18-40 years old)	1	Male	2	2	Wet process	2	2	Not always	2	No	2	No
29	43	2	Category 2 (41-60 years old)	2	Female	2	3	Dry process	2	1	Regularly	2	No	2	No
30	65	3	Category 3 (61 years old or older)	1	Male	2	3	Dry process	2	1	Regularly	2	No	2	No
31	35	1	Category 1 (18-40 years old)	1	Male	2	3	Dry process	2	1	Regularly	2	No	2	No
32	38	1	Category 1 (18-40 years old)	2	Female	2	3	Dry process	2	1	Regularly	2	No	2	No
33	47	2	Category 2 (41-60 years old)	2	Female	2	3	Dry process	1	1	Regularly	2	No	2	No
34	22	1	Category 1 (18-40 years old)	2	Female	1	3	Dry process	2	1	Regularly	2	No	2	No
35	26	1	Category 1 (18-40 years old)	2	Female	2	3	Dry process	2	1	Regularly	2	No	2	No
36	53	2	Category 2 (41-60 years old)	2	Female	2	3	Dry process	2	1	Regularly	2	No	2	No
37	57	2	Category 2 (41-60 years old)	2	Female	2	1	All type of processes	1	1	Regularly	2	No	2	No
38	50	2	Category 2 (41-60 years old)	2	Female	1	3	Dry process	1	1	Regularly	1	Yes	2	No
39	56	2	Category 2 (41-60 years old)	2	Female	2	2	Wet process	2	1	Regularly	1	Yes	2	No
40	35	1	Category 1 (18-40 years old)	2	Female	2	3	Dry process	1	1	Regularly	1	Yes	2	No
41	40	2	Category 2 (41-60 years old)	2	Female	2	3	Dry process	1	1	Regularly	1	Yes	2	No
42	54	2	Category 2 (41-60 years old)	2	Female	2	3	Dry process	2	1	Regularly	2	No	2	No
43	30	1	Category 1 (18-40 years old)	2	Female	2	2	Wet process	2	1	Regularly	2	No	2	No
44	34	1	Category 1 (18-40 years old)	1	Male	2	3	Dry process	2	1	Regularly	1	Yes	2	No
45	55	2	Category 2 (41-60 years old)	1	Male	2	2	Wet process	1	1	Regularly	1	Yes	1	Yes
46	50	2	Category 2 (41-60 years old)	1	Male	2	3	Dry process	2	1	Regularly	1	Yes	2	No
47	27	1	Category 1 (18-40 years old)	1	Male	2	3	Dry process	2	1	Regularly	2	No	2	No
48	23	1	Category 1 (18-40 years old)	1	Male	2	3	Dry process	2	1	Regularly	2	No	2	No
49	35	1	Category 1 (18-40 years old)	1	Male	2	2	Wet process	1	1	Regularly	2	No	2	No
50	38	1	Category 1 (18-40 years old)	1	Male	2	2	Wet process	2	2	Not always	1	Yes	2	No
51	43	2	Category 2 (41-60 years old)	1	Male	1	2	Wet process	1	1	Regularly	1	Yes	1	Yes
52	59	2	Category 2 (41-60 years old)	1	Male	2	3	Dry process	1	1	Regularly	2	No	2	No
53	38	1	Category 1 (18-40 years old)	1	Male	2	3	Dry process	2	1	Regularly	2	No	2	No
54	55	2	Category 2 (41-60 years old)	1	Male	2	3	Dry process	1	1	Regularly	1	Yes	2	No
55	46	2	Category 2 (41-60 years old)	1	Male	2	1	All type of processes	2	1	Regularly	1	Yes	2	No
56	60	2	Category 2 (41-60 years old)	2	Female	2	3	Dry process	1	1	Regularly	1	Yes	2	No
57	63	3	Category 3 (61 years old or older)	2	Female	2	3	Dry process	2	1	Regularly	2	No	2	No
58	67	3	Category 3 (61 years old or older)	2	Female	2	3	Dry process	2	1	Regularly	2	No	2	No
59	56	2	Category 2 (41-60 years old)	2	Female	2	3	Dry process	2	1	Regularly	2	No	2	No
60	52	2	Category 2 (41-60 years old)	2	Female	2	1	All type of processes	2	1	Regularly	2	No	2	No
61	51	2	Category 2 (41-60 years old)	2	Female	2	3	Dry process	2	1	Regularly	1	Yes	2	No
62	58	2	Category 2 (41-60 years old)	2	Female	2	3	Dry process	2	1	Regularly	2	No	2	No
63	49	2	Category 2 (41-60 years old)	1	Male	2	1	All type of processes	2	1	Regularly	2	No	2	No
64	47	2	Category 2 (41-60 years old)	2	Female	1	3	Dry process	2	1	Regularly	2	No	2	No
65	23	1	Category 1 (18-40 years old)	1	Male	2	3	Dry process	2	1	Regularly	2	No	2	No
66	50	2	Category 2 (41-60 years old)	1	Male	2	3	Dry process	1	1	Regularly	1	Yes	2	No
67	45	2	Category 2 (41-60 years old)	2	Female	1	1	All type of processes	1	1	Regularly	2	No	2	No
68	57	2	Category 2 (41-60 years old)	2	Female	2	1	All type of processes	1	1	Regularly	1	Yes	2	No
69	47	2	Category 2 (41-60 years old)	2	Female	2	3	Dry process	2	1	Regularly	2	No	2	No
70	64	3	Category 3 (61 years old or older)	2	Female	1	3	Dry process	1	1	Regularly	2	No	2	No
71	57	2	Category 2 (41-60 years old)	1	Male	2	3	Dry process	2	1	Regularly	2	No	2	No
72	20	1	Category 1 (18-40 years old)	1	Male	2	2	Wet process	1	2	Not always	1	Yes	2	No
73	31	1	Category 1 (18-40 years old)	1	Male	2	2	Wet process	1	2	Not always	2	No	2	No
74	53	2	Category 2 (41-60 years old)	1	Male	1	2	Wet process	1	1	Regularly	1	Yes	2	No
75	40	2	Category 2 (41-60 years old)	1	Male	1	2	Wet process	1	1	Regularly	1	Yes	2	No
76	35	1	Category 1 (18-40 years old)	1	Male	2	2	Wet process	2	1	Regularly	2	No	2	No
77	23	1	Category 1 (18-40 years old)	1	Male	2	2	Wet process	2	2	Not always	2	No	2	No
78	39	1	Category 1 (18-40 years old)	2	Female	1	3	Dry process	2	2	Not always	2	No	2	No
79	42	2	Category 2 (41-60 years old)	2	Female	1	3	Dry process	2	1	Regularly	2	No	2	No
80	55	2	Category 2 (41-60 years old)	2	Female	2	3	Dry process	2	1	Regularly	2	No	2	No
81	26	1	Category 1 (18-40 years old)	2	Female	1	3	Dry process	2	1	Regularly	2	No	2	No
82	35	1	Category 1 (18-40 years old)	2	Female	1	3	Dry process	2	1	Regularly	2	No	2	No
83	48	2	Category 2 (41-60 years old)	2	Female	1	3	Dry process	1	1	Regularly	2	No	2	No
84	29	1	Category 1 (18-40 years old)	2	Female	2	3	Dry process	1	2	Not always	2	No	2	No
85	45	2	Category 2 (41-60 years old)	2	Female	2	3	Dry process	1	2	Not always	2	No	2	No
86	35	1	Category 1 (18-40 years old)	2	Female	2	1	All type of processes	1	2	Not always	2	No	2	No
87	30	1	Category 1 (18-40 years old)	2	Female	1	2	Wet process	1	2	Not always	1	Yes	1	Yes
88	42	2	Category 2 (41-60 years old)	2	Female	2	1	All type of processes	1	2	Not always	2	No	2	No
89	48	2	Category 2 (41-60 years old)	2	Female	2	1	All type of processes	1	2	Not always	2	No	2	No
90	41	2	Category 2 (41-60 years old)	2	Female	2	1	All type of processes	1	2	Not always	2	No	2	No
91	40	2	Category 2 (41-60 years old)	2	Female	1	1	All type of processes	1	2	Not always	2	No	2	No
92	33	1	Category 1 (18-40 years old)	2	Female	1	1	All type of processes	1	2	Not always	2	No	2	No
93	30	1	Category 1 (18-40 years old)	2	Female	2	1	All type of processes	1	2	Not always	2	No	2	No
94	43	2	Category 2 (41-60 years old)	2	Female	1	1	All type of processes	1	2	Not always	1	Yes	1	Yes
95	46	2	Category 2 (41-60 years old)	2	Female	1	1	All type of processes	1	2	Not always	2	No	2	No
96	34	1	Category 1 (18-40 years old)	2	Female	1	1	All type of processes	1	2	Not always	2	No	2	No
97	51	2	Category 2 (41-60 years old)	2	Female	2	1	All type of processes	1	2	Not always	1	Yes	2	No
98	50	2	Category 2 (41-60 years old)	2	Female	2	1	All type of processes	1	2	Not always	1	Yes	2	No
99	30	1	Category 1 (18-40 years old)	2	Female	2	1	All type of processes	1	2	Not always	2	No	2	No
100	50	2	Category 2 (41-60 years old)	2	Female	2	1	All type of processes	1	2	Not always	2	No	2	No
101	50	2	Category 2 (41-60 years old)	2	Female	2	1	All type of processes	2	2	Not always	2	No	2	No
102	46	2	Category 2 (41-60 years old)	2	Female	1	1	All type of processes	1	2	Not always	1	Yes	2	No
103	64	3	Category 3 (61 years old or older)	2	Female	2	1	All type of processes	1	2	Not always	1	Yes	2	No
104	55	2	Category 2 (41-60 years old)	2	Female	2	1	All type of processes	2	2	Not always	2	No	2	No
105	37	1	Category 1 (18-40 years old)	2	Female	1	1	All type of processes	1	2	Not always	2	No	2	No
106	35	1	Category 1 (18-40 years old)	1	Male	2	1	All type of processes	2	2	Not always	2	No	2	No
107	48	2	Category 2 (41-60 years old)	1	Male	1	1	All type of processes	1	2	Not always	1	Yes	1	Yes
108	50	2	Category 2 (41-60 years old)	2	Female	1	3	Dry process	2	1	Regularly	2	No	2	No
109	20	1	Category 1 (18-40 years old)	1	Male	2	2	Wet process	1	2	Not always	2	No	2	No
110	35	1	Category 1 (18-40 years old)	2	Female	2	3	Dry process	2	1	Regularly	2	No	2	No
111	64	3	Category 3 (61 years old or older)	1	Male	2	3	Dry process	2	1	Regularly	2	No	2	No
112	41	2	Category 2 (41-60 years old)	2	Female	1	3	Dry process	1	1	Regularly	2	No	2	No
113	41	2	Category 2 (41-60 years old)	2	Female	2	3	Dry process	1	1	Regularly	2	No	2	No
114	46	2	Category 2 (41-60 years old)	1	Male	1	2	Wet process	1	1	Regularly	1	Yes	1	Yes
115	24	1	Category 1 (18-40 years old)	1	Male	2	3	Dry process	2	1	Regularly	1	Yes	2	No
116	42	2	Category 2 (41-60 years old)	1	Male	2	1	All type of processes	1	2	Not always	2	No	2	No
117	40	2	Category 2 (41-60 years old)	2	Female	2	3	Dry process	2	1	Regularly	2	No	2	No
118	41	2	Category 2 (41-60 years old)	2	Female	2	3	Dry process	2	1	Regularly	2	No	2	No
119	22	1	Category 1 (18-40 years old)	1	Male	2	2	Wet process	1	1	Regularly	2	No	2	No
120	43	2	Category 2 (41-60 years old)	2	Female	2	2	Wet process	2	1	Regularly	2	No	2	No
121	32	1	Category 1 (18-40 years old)	2	Female	1	3	Dry process	2	1	Regularly	2	No	2	No
122	38	1	Category 1 (18-40 years old)	2	Female	1	3	Dry process	2	1	Regularly	1	Yes	2	No
123	39	1	Category 1 (18-40 years old)	2	Female	2	3	Dry process	2	1	Regularly	2	No	2	No
124	49	2	Category 2 (41-60 years old)	2	Female	1	3	Dry process	2	1	Regularly	2	No	2	No
125	55	2	Category 2 (41-60 years old)	2	Female	2	3	Dry process	2	1	Regularly	2	No	2	No
126	45	2	Category 2 (41-60 years old)	2	Female	2	2	Wet process	2	1	Regularly	1	Yes	2	No
127	50	2	Category 2 (41-60 years old)	2	Female	1	3	Dry process	2	1	Regularly	2	No	2	No
128	48	2	Category 2 (41-60 years old)	2	Female	1	2	Wet process	2	1	Regularly	2	No	2	No
129	46	2	Category 2 (41-60 years old)	2	Female	2	3	Dry process	2	1	Regularly	2	No	2	No
130	49	2	Category 2 (41-60 years old)	2	Female	2	3	Dry process	1	1	Regularly	1	Yes	2	No
131	36	1	Category 1 (18-40 years old)	1	Male	1	3	Dry process	2	1	Regularly	2	No	2	No
132	28	1	Category 1 (18-40 years old)	1	Male	2	3	Dry process	2	1	Regularly	2	No	2	No
133	42	2	Category 2 (41-60 years old)	2	Female	1	3	Dry process	2	1	Regularly	2	No	2	No
134	47	2	Category 2 (41-60 years old)	2	Female	2	3	Dry process	2	1	Regularly	2	No	2	No
135	50	2	Category 2 (41-60 years old)	2	Female	1	3	Dry process	2	1	Regularly	1	Yes	2	No
136	23	1	Category 1 (18-40 years old)	2	Female	2	3	Dry process	1	1	Regularly	2	No	2	No
137	55	2	Category 2 (41-60 years old)	2	Female	1	3	Dry process	2	1	Regularly	2	No	2	No
138	30	1	Category 1 (18-40 years old)	2	Female	2	3	Dry process	1	1	Regularly	2	No	2	No
139	31	1	Category 1 (18-40 years old)	1	Male	2	3	Dry process	2	1	Regularly	1	Yes	2	No
140	49	2	Category 2 (41-60 years old)	2	Female	1	3	Dry process	1	1	Regularly	2	No	2	No
141	43	2	Category 2 (41-60 years old)	2	Female	1	2	Wet process	2	1	Regularly	1	Yes	1	Yes
142	33	1	Category 1 (18-40 years old)	1	Male	2	3	Dry process	2	1	Regularly	2	No	2	No
143	51	2	Category 2 (41-60 years old)	2	Female	1	2	Wet process	1	1	Regularly	2	No	2	No
144	50	2	Category 2 (41-60 years old)	2	Female	2	3	Dry process	2	1	Regularly	2	No	2	No
145	60	2	Category 2 (41-60 years old)	2	Female	1	3	Dry process	1	1	Regularly	2	No	2	No
146	37	1	Category 1 (18-40 years old)	2	Female	2	3	Dry process	2	1	Regularly	2	No	2	No
147	34	1	Category 1 (18-40 years old)	2	Female	2	3	Dry process	2	1	Regularly	2	No	2	No
148	22	1	Category 1 (18-40 years old)	1	Male	2	2	Wet process	2	2	Not always	2	No	2	No
149	52	2	Category 2 (41-60 years old)	1	Male	2	2	Wet process	1	1	Regularly	2	No	2	No
150	21	1	Category 1 (18-40 years old)	1	Male	1	2	Wet process	2	1	Regularly	1	Yes	1	Yes
151	28	1	Category 1 (18-40 years old)	1	Male	2	2	Wet process	1	1	Regularly	1	Yes	1	Yes
152	23	1	Category 1 (18-40 years old)	1	Male	2	2	Wet process	2	1	Regularly	1	Yes	1	Yes
153	58	2	Category 2 (41-60 years old)	1	Male	2	2	Wet process	2	1	Regularly	1	Yes	1	Yes
154	60	2	Category 2 (41-60 years old)	2	Female	1	3	Dry process	2	1	Regularly	1	Yes	2	No
155	23	1	Category 1 (18-40 years old)	2	Female	2	3	Dry process	2	1	Regularly	2	No	2	No
156	45	2	Category 2 (41-60 years old)	2	Female	2	3	Dry process	2	2	Not always	1	Yes	1	Yes
157	56	2	Category 2 (41-60 years old)	2	Female	2	3	Dry process	2	1	Regularly	2	No	2	No
158	30	1	Category 1 (18-40 years old)	1	Male	1	2	Wet process	2	2	Not always	2	No	2	No
159	31	1	Category 1 (18-40 years old)	1	Male	2	3	Dry process	2	1	Regularly	2	No	2	No
160	20	1	Category 1 (18-40 years old)	1	Male	2	2	Wet process	2	1	Regularly	2	No	2	No
161	19	1	Category 1 (18-40 years old)	1	Male	2	2	Wet process	1	1	Regularly	1	Yes	1	Yes
162	63	3	Category 3 (61 years old or older)	2	Female	2	3	Dry process	2	1	Regularly	2	No	2	No
163	20	1	Category 1 (18-40 years old)	2	Female	1	3	Dry process	2	1	Regularly	2	No	2	No
164	18	1	Category 1 (18-40 years old)	1	Male	2	2	Wet process	2	1	Regularly	2	No	2	No
165	50	2	Category 2 (41-60 years old)	2	Female	1	3	Dry process	1	1	Regularly	2	No	2	No
166	66	3	Category 3 (61 years old or older)	2	Female	1	3	Dry process	1	1	Regularly	2	No	2	No
167	28	1	Category 1 (18-40 years old)	2	Female	2	3	Dry process	2	1	Regularly	2	No	2	No
168	39	1	Category 1 (18-40 years old)	2	Female	1	3	Dry process	1	1	Regularly	2	No	2	No
169	22	1	Category 1 (18-40 years old)	2	Female	1	2	Wet process	1	1	Regularly	2	No	2	No
170	24	1	Category 1 (18-40 years old)	2	Female	1	3	Dry process	2	1	Regularly	2	No	2	No
171	49	2	Category 2 (41-60 years old)	2	Female	1	3	Dry process	2	1	Regularly	2	No	2	No
172	46	2	Category 2 (41-60 years old)	2	Female	2	3	Dry process	1	1	Regularly	2	No	2	No
173	38	1	Category 1 (18-40 years old)	2	Female	1	3	Dry process	2	1	Regularly	2	No	2	No
174	19	1	Category 1 (18-40 years old)	2	Female	2	3	Dry process	2	1	Regularly	2	No	2	No
175	39	1	Category 1 (18-40 years old)	2	Female	2	3	Dry process	2	1	Regularly	2	No	2	No
176	52	2	Category 2 (41-60 years old)	2	Female	2	3	Dry process	2	1	Regularly	2	No	2	No
177	52	2	Category 2 (41-60 years old)	2	Female	1	3	Dry process	1	1	Regularly	1	Yes	2	No
178	41	2	Category 2 (41-60 years old)	2	Female	2	3	Dry process	2	1	Regularly	2	No	2	No
179	22	1	Category 1 (18-40 years old)	2	Female	2	3	Dry process	2	1	Regularly	2	No	2	No
180	33	1	Category 1 (18-40 years old)	2	Female	2	3	Dry process	2	1	Regularly	2	No	2	No
181	52	2	Category 2 (41-60 years old)	2	Female	2	3	Dry process	2	1	Regularly	2	No	2	No
182	60	2	Category 2 (41-60 years old)	2	Female	2	3	Dry process	1	1	Regularly	2	No	2	No
183	60	2	Category 2 (41-60 years old)	2	Female	1	3	Dry process	2	1	Regularly	1	Yes	2	No
184	34	1	Category 1 (18-40 years old)	1	Male	2	3	Dry process	2	1	Regularly	2	No	2	No
185	28	1	Category 1 (18-40 years old)	2	Female	1	3	Dry process	2	2	Not always	2	No	2	No
186	31	1	Category 1 (18-40 years old)	2	Female	2	3	Dry process	1	1	Regularly	2	No	2	No
187	31	1	Category 1 (18-40 years old)	1	Male	2	3	Dry process	2	1	Regularly	2	No	2	No
188	45	2	Category 2 (41-60 years old)	2	Female	1	3	Dry process	2	1	Regularly	1	Yes	2	No
189	21	1	Category 1 (18-40 years old)	2	Female	2	2	Wet process	1	2	Not always	2	No	2	No
190	24	1	Category 1 (18-40 years old)	1	Male	2	2	Wet process	1	2	Not always	2	No	2	No
191	21	1	Category 1 (18-40 years old)	2	Female	2	2	Wet process	1	2	Not always	2	No	2	No
192	30	1	Category 1 (18-40 years old)	1	Male	2	3	Dry process	2	1	Regularly	2	No	2	No
193	22	1	Category 1 (18-40 years old)	2	Female	2	1	All type of processes	2	1	Regularly	2	No	2	No
194	22	1	Category 1 (18-40 years old)	2	Female	1	2	Wet process	2	2	Not always	2	No	2	No
195	20	1	Category 1 (18-40 years old)	1	Male	2	1	All type of processes	1	1	Regularly	2	No	2	No
196	46	2	Category 2 (41-60 years old)	1	Male	1	3	Dry process	1	1	Regularly	2	No	2	No
197	32	1	Category 1 (18-40 years old)	2	Female	2	3	Dry process	2	1	Regularly	2	No	2	No
198	35	1	Category 1 (18-40 years old)	1	Male	2	3	Dry process	1	1	Regularly	2	No	2	No
199	24	1	Category 1 (18-40 years old)	2	Female	1	3	Dry process	2	1	Regularly	2	No	2	No
200	37	1	Category 1 (18-40 years old)	2	Female	1	3	Dry process	2	1	Regularly	2	No	2	No
201	38	1	Category 1 (18-40 years old)	2	Female	1	3	Dry process	2	1	Regularly	2	No	2	No
202	32	1	Category 1 (18-40 years old)	2	Female	1	3	Dry process	2	1	Regularly	2	No	2	No
203	37	1	Category 1 (18-40 years old)	2	Female	1	3	Dry process	2	1	Regularly	2	No	2	No
204	21	1	Category 1 (18-40 years old)	1	Male	2	2	Wet process	1	2	Not always	2	No	2	No
205	21	1	Category 1 (18-40 years old)	1	Male	2	1	All type of processes	2	1	Regularly	1	Yes	1	Yes
206	20	1	Category 1 (18-40 years old)	1	Male	2	2	Wet process	2	2	Not always	2	No	2	No
207	20	1	Category 1 (18-40 years old)	1	Male	1	2	Wet process	2	2	Not always	2	No	2	No
208	23	1	Category 1 (18-40 years old)	1	Male	2	2	Wet process	2	2	Not always	2	No	2	No
209	66	3	Category 3 (61 years old or older)	1	Male	2	2	Wet process	2	1	Regularly	1	Yes	1	Yes
210	18	1	Category 1 (18-40 years old)	1	Male	1	1	All type of processes	2	2	Not always	1	Yes	1	Yes
211	37	1	Category 1 (18-40 years old)	2	Female	1	3	Dry process	2	1	Regularly	2	No	2	No
212	26	1	Category 1 (18-40 years old)	1	Male	2	2	Wet process	2	2	Not always	2	No	2	No
213	32	1	Category 1 (18-40 years old)	1	Male	2	2	Wet process	2	1	Regularly	1	Yes	2	No
214	45	2	Category 2 (41-60 years old)	2	Female	1	3	Dry process	2	1	Regularly	2	No	2	No
215	54	2	Category 2 (41-60 years old)	2	Female	1	3	Dry process	2	1	Regularly	2	No	2	No
216	50	2	Category 2 (41-60 years old)	2	Female	2	3	Dry process	2	1	Regularly	2	No	2	No
217	39	1	Category 1 (18-40 years old)	2	Female	1	3	Dry process	2	1	Regularly	2	No	2	No
218	52	2	Category 2 (41-60 years old)	2	Female	1	3	Dry process	2	1	Regularly	2	No	2	No
219	27	1	Category 1 (18-40 years old)	2	Female	1	3	Dry process	2	1	Regularly	2	No	2	No
220	32	1	Category 1 (18-40 years old)	1	Male	2	2	Wet process	2	1	Regularly	1	Yes	1	Yes
221	21	1	Category 1 (18-40 years old)	1	Male	2	2	Wet process	2	2	Not always	1	Yes	1	Yes
222	42	2	Category 2 (41-60 years old)	2	Female	1	3	Dry process	2	1	Regularly	2	No	2	No
		0
